# Supplementary material for: Effects of Diets Differing in Composition of 18-C Fatty Acids on Adipose Tissue Thermogenic Gene Expression in Mice Fed High-Fat Diets
Source: Nutrients. 2018 Feb 23;10(2):256. doi: 10.3390/nu10020256 (PMC5852832; doi:10.3390/nu10020256)
Supplement: Supplementary file 1 [file nutrients-10-00256-s001.zip]

Archive with 2 entries (2 files):
- C18FA in vivo NE_Supplementary Figure.pdf
- C18FA in vivo NE_Supplementary Tables_revised.docx
